# Supplementary material for: Long-Term Changes in Intraocular Pressure after Vitrectomy for Rhegmatogenous Retinal Detachment, Epi-Retinal Membrane, or Macular Hole
Source: PLoS One. 2016 Nov 29;11(11):e0167303. doi: 10.1371/journal.pone.0167303 (PMC5127550; doi:10.1371/journal.pone.0167303)
Supplement: S1 Dataset — (XLSX) [file pone.0167303.s001.xlsx]

## Sheet: ERM
Gauge	Pre-lens	Opetime	Ope	Tamponade	TA	ICG	ILM	Age	Sex	AL	LogMAR	PreIOP	IOP1M	IOP3M	IOP6M	IOP12M	IOP last	days to event	Follow-up time
20	phakia	50	Combined	none	1	0	1	72	F	21.71	0	15	17	11	16	16	14	50	1.37808
20	phakia	31	Combined	none	0	0	1	55	F	24.95	0.30103	17	22	18	16	14	12	29	2.5726
20	phakia	50	Combined	none	1	0	1	76	M	24.38	0.221849	12	10	11	18	11	12	209	4.12603
20	phakia	70	Combined	none	1	1	1	76	M	23.35	0.60206	16	9	13	8	10	13		4.16164
20	phakia	60	Combined	none	1	0	1	50	F	24.18	1	12	16	14	14	15	14	31	2.52055
20	phakia	70	Combined	none	1	1	1	74	F	22.2	0.69897	17	16	10	16	13	10		6.21096
20	phakia	45	Combined	none	1	0	1	61	F	22.14	0.39794	14	12	13	14	16	9		1.90959
20	phakia	72	Combined	none	1	0	1	65	F	22.01	0.30103	16	11	14	13	13	15		1.07671
20	phakia	28	Combined	none	0	0	1	59	F	26.55	0.39794	9	16	14	11	13	11	29	1.20548
20	phakia	70	Combined	none	1	0	1	75	F	22.19	0.39794	11	10	11	14	13	14	1854	6.10411
20	phakia	75	Combined	SF6	1	0	0	70	M	24.57	0.30103	12	16	16	15	15	18	52	3.36438
20	phakia	50	Combined	Air	0	0	1	67	M	25.23	0.221849	13	18	14	15	15	19	33	4.84658
20	phakia	90	Combined	none	0	0	1	59	M	26.22	0.09691	13	15	15	17	12	12	158	5.70959
20	phakia	86	Combined	SF6	1	0	0	73	F	23.03	0.09691	17	14	12	14	14	17		5.56986
20	phakia	98	Combined	Air	1	0	1	56	F	23.03	0.30103	22	16	16	14	14	15		4.62192
20	phakia	75	Combined	Air	1	0	1	68	F	24.22	0.522879	11	13	11	15	8	11	201	5.82192
20	phakia	126	Combined	none	1	0	1	57	F	24.18	0.39794	17	13	14	18		15		1.33699
20	phakia	29	Vit	none	0	0	1	67	M	24.54	0.09691	13	18	15	11	11	18	29	5.49041
20	IOL	98	Vit	SF6	1	0	1	86	F	21.58	0.39794	14	19	13	12	12	18	427	1.16986
20	phakia	103	Combined	none	1	0	1	68	F	23.46	0.60206	15	13	12	11	14	14		0.953425
20	phakia		Combined	none	0	0	1	63	F	24.12	0	10	8	10	6	8	10		4.89315
20	IOL	70	Vit	none	1	0	1	78	M	22.91	0.60206	9	8	8	8	9	9		1.16986
20	phakia	73	Combined	Air	1	0	1	75	M	21.82	0.221849	14	10	10	10	11	9		1.36986
20	phakia	111	Combined	none	1	0	1	56	F	30.77	0.69897	14	14	13		14	12		1.12877
20	phakia	67	Combined	Air	0	0	1	74	F	22.2	0.39794	11	12	12	11	13	12	563	2.53973
20	IOL	28	Vit	Air	0	0	1	69	F	22.18	0.522879	12	10	14	13	12	14	545	2.6
20	phakia	137	Combined	none	1	0	1	57	F	24.21	0.09691	14	14	14		15	13	279	1.20274
20	phakia	62	Combined	none	0	0	1	66	M	24.53	0.522879	10	11	13	10	8	13	342	3.18356
20	phakia	43	Combined	none	1	0	1	60	M	25.13	0.522879	16	13	15	18	15	14		1.46575
20	phakia	57	Vit	Air	1	0	1	60	M	24.08	0.30103	7	13	15	11		18	37	2.16438
20	phakia		Vit	Air	1	0	1	42	F	27.53	0.886057	13	14	16	15	17	19	299	2.5863
20	phakia	115	Combined(PPPL)	none	1	0	1	66	F	30.74	0.69897	14	11	11		11	11		0.868493
20	phakia	91	Combined	none	1	0	1	65	F	23.12	0.30103	12	11	12	10	12	12		0.936986
20	phakia	64	Combined	none	1	0	1	79	F	22.36	0	14	7	9	8	7	7		0.887671
20	phakia	45	Combined	Air	0	0	1	50	F	26.12	0.221849	10	10	13	10	14	12	342	1.99726
20	phakia	46	Combined	Air	1	0	1	65	M	25.19	0.09691	15	14	22	14	15	16	59	1.52877
20	phakia	88	Combined	none	1	0	1	63	M	26.33	0.221849	18	11	10	16	16	19		4.09863
20	phakia	91	Combined	none	1	0	0	70	F	22.59	0.522879	12	14	13		14	14		0.676712
20	phakia	40	Vit	none	1	0	1	51	F	23.09	-0.113943	12	11	13	18		14	125	4.09041
20	phakia	102	Combined	Air	1	0	1	82	M	22.59	0.39794	10	7	9	9	11	9		2.79452
20	phakia	67	Combined	none	1	0	1	54	M	27.59	0.200659	11	12	19	10	13	12	55	2.43288
20	phakia		Combined	Air	1	0	1	75	M	23.99	0.30103	13	10	12	12	12	12		3.92055
20	phakia	81	Combined	Air	1	0	1	79	M	22.95	0.30103	21	11	10		12	12		1.00548
20	phakia	92	Combined	none	1	0	1	70	M	24.71	0	19	16	17	16		18		1.16438
20	phakia	76	Combined	Air	1	0	1	79	M	23.02	0.221849	13	9	8		11	11		1.93973
20	phakia	104	Combined	none	1	0	1	64	M	24.17	0.09691	12	12	11	12	15	14		1.5863
23	phakia	150	Combined	Air	1	0	1	68	F	24.19	0.522879	18	18	16	17	20	19		3.17808
23	phakia	101	Combined	none	0	0	1	69	F	23.92	0.30103	11	9	11	9	10	12		1.77808
23	phakia	90	Combined	none	1	0	1	63	M	23.81	0.221849	12	10	11			14		2.78904
23	phakia	67	Combined	none	1	0	1	64	F	23.69	0.69897	13	9	17	11	14	14	90	1.05205
23	phakia	65	Combined	none	1	0	1	74	F	22.45	0.39794	14	15	16	12	12	12		0.772603
23	IOL	79	Vit	none	1	0	1	77	M	23.81	0.30103	14	19	25	15	19	13	42	2.12877
23	phakia	66	Combined	none	1	0	1	77	F	22.93	0.221849	13	10	12	11	12	10		1.55068
23	phakia	92	Combined	Air	1	0	1	55	M	25.09	0.30103	15	15	18			19	766	2.09863
23	phakia	55	Combined	Air	1	0	1	75	F	22.81	0.09691	12	10	11	10	11	11		0.986301
23	phakia	77	Combined	none	1	0	1	60	F	24.05	0.60206	16	19	17	16	19	19	94	1.00548
23	phakia	98	Combined	Air	1	0	1	76	M	23.06	0.30103	14	10	12	12	13	13	740	2.25205
23	phakia	96	Combined	Air	1	0	1	70	F	25.15	0.39794	11	11	11	12	10	10		0.832877
23	phakia	60	Combined	none	1	0	1	75	M	25.74	0.09691	10	10	10	10	11	12		1.04384
23	phakia	51	Combined	none	1	0	1	63	F	22.9	0.09691	14	12	14	13	14	16		2.61096
23	phakia	64	Combined	Air	1	0	1	79	F	24.84	0.221849	14	12	14	14	12	16		2.16986
23	phakia	70	Combined	none	1	0	1	88	M	24.07	0.221849	14	13	11	12	12	11		2.15068
23	phakia	40	Combined	Air	1	0	1	68	F	22.98	0.221849	11	14	12	14	13	13		1.01096
23	phakia	82	Combined	none	1	0	1	68	F	24.76	0.39794	14	11	20	14	12	12	92	1
23	phakia	82	Combined	Air	1	0	1	78	M	23.5	0.221849	13	10	13	11	12	12		1.12603
23	IOL	59	Vit	none	1	0	1	68	M	24.88	0.09691	11	9	9	10	12	12		1.00548
23	phakia	61	Combined	Air	1	0	1	69	M	24.24	0.39794	10	8	9	15	9	10	180	1.47123
23	phakia	76	Combined	Air	1	0	1	77	F	22.78	0.522879	14	12	15	13	14	14		1.00548
23	phakia	90	Combined	none	1	0	0	59	M	26.94	0.30103	15	14	15	14	17	20	600	1.65753
23	phakia	76	Combined	Air	1	0	1	58	F	23.88	0.39794	18	18	17	16	17	17		0.975342
23	phakia	127	Combined	none	1	0	1	74	F	22.39	0.886057	8	10	16	13	11	18	81	2.54795
23	phakia	51	Combined	none	1	0	1	71	F	24.22	0.09691	15	16	13	16	15	15		0.821918
23	phakia	87	Combined	none	1	0	1	68	F	22.16	0.09691	17	14	16	17	18	19		1.65205
23	IOL	101	Vit	none	1	0	1	75	M	23.1	0.522879	14	11	14	11	13	11		2.53699
23	phakia	54	Combined	none	0	0	1	74	F	22.41	0.60206	14	14	11	14	17	13		1.22192
23	phakia	58	Vit	none	1	0	1	54	M	26.74	0.39794	14	15	15	14	13	16	326	2.18904
23	phakia	84	Combined	air	1	0	1	60	M	23.13	0.221849	16	16	20	17	12	12	96	0.991781
23	phakia	69	Vit	none	1	0	0	55	F	26.54	0.30103	16	19	18	19	18	16		2.43014
23	IOL	75	Vit	Air	1	0	1	70	M	24.22	1	13	17	16	16	15	15		1.00548
23	IOL	136	Vit	air	1	0	1	84	F	21.96	0.79588	7	7	8	10	8	9		1.64384
23	phakia	101	Combined	none	1	1	1	62	F	24.06	0.39794	14	11		12	10	14		2.08767
23	phakia	58	Combined	Air	1	0	1	72	F	21.01	0.221849	13	11	12	10	12	12		1.91507
23	phakia	44	Combined	Air	1	0	1	55	F	24.42	0.09691	16	14	17	16	17	17		1.91781
23	phakia	73	Combined	none	1	0	0	65	F	22.63	0.522879	11	11	12	11	12	11		1.69589
23	phakia	104	Vit	Air	1	0	1	72	F	22.33	0.69897	10	11		11	11	11		1.97808
25	IOL	70	Vit	none	0	0	1	68	F	24.05	0.09691	13	11	10	12	12	11		1.29863
25	phakia	73	Combined	none	1	0	1	72	F	25.19	0.39794	11	11	14	12	11	16	587	1.60822
25	phakia	93	Combined	none	1	0	1	64	F	23.57	0.30103	11	11	12	12	11	11		1.01096
25	phakia	88	Vit	Air	1	0	1	15	M	23.04	0.886057	13	15	11	13	12	12		1.68219
25	phakia	127	Combined	SF6	1	0	1	86	M	23.68	0.221849	12	8	9	7	9	9		1.01096
25	phakia	70	Combined	Air	0	0	1	72	F	22.63	0.90309	10	10	14	13	10	14	97	1.59452
25	phakia	56	Combined	Air	1	0	1	70	F	25.44	0.221849	14	12	12		12	12		0.764384
25	phakia	110	Combined	Air	1	0	1	71	M	24.02	0.09691	12	9	12		10	10		0.849315
25	phakia	57	Combined	none	1	0	1	55	F	23.05	0.39794	14	13	18	16	11	16	83	1.37808
25	phakia	60	Vit	Air	1	0	1	48	F	23.92	0	10	14	13	20	17	16	180	1.52877
25	phakia	109	Combined	Air	1	0	1	63	M	22.31	0.30103	12	12	12	13	13	12		1.47671
25	phakia	86	Combined	none	1	0	1	62	F	21.96	0.69897	10	12	12	13	11	12	195	1.22466
25	phakia	71	Combined	none	1	0	1	66	F	23.51	0.39794	12	12	19	13	14	12	80	1.33151
25	phakia	80	Combined	none	1	0	1	62	F	26.03	0.39794	11	8	12	9	9	8		1.50959
25	phakia	61	Combined	none	1	0	1	67	F	23.49	0	14	13	16	12	13	13		0.994521
25	phakia	90	Combined	none	1	0	1	75	M	25.32	0.39794	9	5	13	13	16	16	338	0.926027
25	phakia	146	Combined	none	1	0	1	66	F	22.41	0.221849	11	12	17	12	13	13	84	1.18904
25	phakia	93	Combined	Air	1	0	1	59	F	25.08	0.09691	13	15	14	12	17	17	374	1.02466
25	phakia	60	Combined	none	0	0	1	78	F	22.54	0.221849	10	10	12	7	12	12		1.07123
25	IOL	48	Vit	Air	1	0	1	63	F	27.25	0.30103	13	16	13	14	13	13		1.0274
25	phakia	66	Combined	none	1	0	1	75	F	21.46	0.522879	12	11	10	10	11	11		1.02466
25	phakia	71	Combined	Air	1	0	1	65	M	24.25	0.221849	18	16	12	13	15	15		0.994521
25	phakia	59	Combined	none	0	0	1	62	F	24.08	0.09691	14	9	11	12	13	13		0.953425
25	phakia	64	Combined	none	1	0	1	62	F	25.4	0.39794	17	13	11	12	12	12		1.02192
25	phakia	43	Combined	none	1	0	0	81	F	24.41	0.09691	10	12	13	12	15	15	328	0.89863
25	phakia	60	Vit	none	1	0	1	32	M	24.46	0.09691	14	12	16	16	13	13		1.09041
25	phakia	49	Combined	none	1	0	1	65	F	24.23	0.09691	10	9	10	10	10	10		0.917808
25	phakia	57	Combined	Air	1	0	1	67	F	23.46	0.30103	11	7	10	8	9	9		1.03836
25	phakia	52	Combined	none	1	0	1	67	F	22.18	0.30103	17	11	13	12	14	14		0.975342
25	phakia	45	Combined	none	1	0	1	65	M	23.62	0.30103	12	10	10	13	16	16	326	0.893151
25	phakia	85	Combined	none	1	0	1	65	F	22.25	0.39794	15	13	10	12	12	12		1.02466
25	phakia	81	Combined	Air	1	0	1	61	M	25.41	0.09691	12	14	13	16	13	13		1.02466

## Sheet: MH
Gauge	Pre lens	Opetime	Ope	Tamponade	TA	ICG	ILM	Age	Sex	AL	logMAR	PreIOP	IOP1M	IOP3M	IOP6M	IOP12M	IOP last	days to event	Followup time
20	phakia	120	Combined	C3F8	1	1	1	48	F	30.57	0.39794	17	19	15	15	14	13		6.55616
20	phakia	103	Combined	SF6	1	0	1	62	F	21.18	0.30103	17	16	21	15	19	19	95	0.931507
20	IOL	106	Vit	SF6	1	0	1	63	F	24.39	0.79588	23	26	18		22	20		3.44932
20	phakia	116	Combined	SF6	1	1	1	51	M	28.81	0.522879	14	14	15	12	17	12		2.92055
20	phakia	110	Combined	SF6	1	0	1	65	F	30.16	0.79588	14	14	15	13	13	14		2.71233
20	phakia	89	Combined	SF6	1	0	1	59	F	26.67	0.30103	18	18	13	16	16	20		6.06575
20	phakia	87	Combined	SF6	1	0	1	69	F	22.9	1	20	12	13	13	14	14		0.854795
20	phakia	73	Combined	SF6	1	0	1	64	M	23.51	0.69897	15	10	14	15	11	9		2.07945
20	phakia	84	Combined	SF6	1	0	1	62	F	23.12	0.60206	12	16	13	13	14	14	35	1.5726
20	phakia	140	Combined	SF6	1	1	1	70	F	22.26	0.79588	11	12	14	10	11	9		3.20548
20	phakia	93	Combined	SF6	1	0	1	60	F	26.99	0.522879	12	9	10	13	11	18	1689	5.64384
20	phakia	83	Combined	SF6	1	0	1	71	M	24.1	0.60206	14	15	18	11	15	15	84	1.01644
20	phakia	81	Vit	SF6	0	0	1	58	M	26.55	0.60206	11	11	16	15	12	12	136	1.36164
20	phakia		Combined	SF6	1	1	0	63	F	29.08	1.09691	16	17	20	16	21	19	53	5.16986
20	phakia	109	Combined	SF6	1	0	1	65	F	23.44	0.60206	10	10	13	23	11	9	213	1.33151
20	phakia	103	Combined	SF6	1	1	1	68	F	23.94	0.69897	16	10	9		15	12		1.78082
20	phakia	33	Combined	SF6	1	1	1	58	F	27.25	0.60206	15	15	18	15	15	18		2.0411
20	phakia	91	Combined	SF6	1	0	1	60	F	23.56	0.79588	16	11	13	12	15	13		1.21918
20	phakia	141	Combined	SF6	1	0	1	59	F	23.21	0.886057	14	12	11	10		16		2.00822
20	phakia	90	Vit	SF6	1	0	1	50	M	24.86	0	13	12	13		13	14		1.3589
20	phakia	70	Combined	SF6	1	0	1	58	M	26.25	0.221849	15	18	18	16	16	14		1.05753
20	phakia	87	Combined	SF6	1	0	1	64	F	22.29	0.79588	17	14	13	21	13	19	192	2.05205
20	phakia	84	Combined	SF6	1	0	1	62	M	24.06	0.69897	14	9	17	15	14	14		0.794521
20	phakia	76	Combined	C3F8	1	0	1	66	M	23.72	0.79588	11	8	11		7	9		1.74247
20	phakia	76	Combined	SF6	1	0	1	58	F	23.44	0.69897	11	11	10	11	10	10		0.805479
20	phakia	64	Combined	SF6	1	0	1	49	M	25.56	1	14	13	11	11	11	13		1.79726
20	phakia	77	Combined	C3F8	1	0	1	65	F	23.3	0.79588	16	11	11	11	9	9		0.786301
20	phakia	56	Combined	C3F8	1	0	1	62	F	21.91	0.79588	14	11	17	12	13	13		4.8274
20	phakia	117	Combined	SF6	1	0	1	80	M	23.28	0.79588	12	9	10	10	11	11		0.893151
20	IOL	38	Vit	SF6	1	0	1	76	M	24.66	0.60206	10	15	16	20	11	9	31	2.63562
20	phakia	111	Combined	SF6	1	0	1	42	F	25.98	0.69897	13	11	12	12		16		1.14795
20	phakia	85	Combined	C3F8	1	0	1	59	F	24.4	0.30103	14	13	14	11	13	12		4.09863
20	phakia	87	Combined	SF6	1	0	1	59	F	23.11	1	11	10	14	12		13		3.83836
20	phakia	89	Combined	C3F8	1	0	1	60	F	23.78	0.60206	13	13	16	13	14	14		1
20	phakia	94	Combined	C3F8	1	0	1	53	F	27.97	0.60206	17	14	13	17	16	16		3.74521
20	phakia	65	Combined	C3F8	1	0	1	61	F	22.55	0.60206	16	15	13		13	13		0.871233
20	phakia	130	Combined	C3F8	1	0	1	65	M	24.68	0.60206	14	18	15	15	16	15	31	1.08219
20	phakia	59	Combined	SF6	1	0	1	77	F	22.58	0.69897	14	9	11	12	12	12		2.16986
20	phakia	119	Combined	SF6	1	0	1	76	M	23.79	1.22185	13	12	12	9	11	11		1.3589
20	IOL	99	Vit	SF6	1	0	1	65	F	23.61	0.522879	12	13	15	11	13	19	1147	3.14247
20	phakia	103	Combined	SF6	1	0	1	64	F	24	0.69897	16	14	15	13	14	15		3.58356
20	phakia	132	Combined	SF6	1	0	1	55	M	26.09	0.60206	10	10	14	9	10	10	52	0.972603
20	phakia	103	Combined	SF6	1	0	1	69	F	22.56	0.60206	16	13	16	18	13	15		3.44932
20	phakia	103	Combined	SF6	1	0	1	77	M	23.66	0.522879	20	19	22	18	15	15		3.34521
20	phakia	90	Combined	SF6	1	0	1	74	M	23.62	0.60206	17	12	13	15	13	17		2.37534
23	phakia	171	Combined	SF6	1	0	1	64	F	26.2	0.69897	18	13	16	14	16	13		2.85479
23	phakia	89	Combined	SF6	1	0	1	63	M	23.96	1	12	11	12	13	11	11		0.99726
23	phakia	95	Combined	C3F8	1	0	1	62	M	26.8	0.39794	11	11	16	14	16	16	97	1.10959
23	phakia	95	Combined	SF6	1	0	1	62	F	23.21	1.22185	13	13	15	11	15	12	48	2.73973
23	phakia	79	Combined	SF6	1	0	1	69	F	22.95	0.39794	12	11	11	12	11	10		2.39452
23	phakia	84	Combined	SF6	1	0	1	66	M	23.37	0.60206	16	15	17	17	18	21	663	2.8137
23	phakia	155	Combined	SF6	1	0	1	62	M	24.44	0.79588	10	10	11	11	15	11	532	2.5863
23	phakia	84	Combined	C3F8	1	0	1	60	F	25.58	0.60206	12	11	10		15	16	722	1.97808
23	phakia	113	Combined	SF6	1	0	1	59	F	25.46	0.522879	12	16	16		14	15	33	2.45205
23	phakia	126	Combined	SF6	1	0	1	66	F	22.8	0.69897	10	9	13	10	11	9		2.93973
23	phakia		Combined	SF6	1	0	1	47	M	26.1	0.39794	14	14	13	18	13	13	208	1.21096
23	phakia	123	Combined	SF6	1	0	1	63	F	25.25	0.60206	11	11	10	11	11	17	734	2.01096
23	phakia	33	Vit	SF6	1	0	1	53	F	24.86	0.30103	16	19	19	17	17	12	455	2.45479
23	phakia	83	Combined	SF6	1	0	1	64	F	23.44	1.22185	10	10	10	10	15	12	178	2.04932
23	IOL	106	Vit	SF6	1	1	1	72	M	25.94	0.90309	16	23	13	16	18	13	22	1.74795
23	phakia	74	Combined	SF6	1	0	1	64	F	23.16	0.60206	13	13	10	11	10	11		1.74795
23	phakia	114	Combined	SF6	1	0	1	57	M	25.07	0.60206	13	14	13	16	17	17	365	1.99726
23	phakia	124	Combined	SF6	1	0	1	72	M	25.41	0.60206	11	8	9	11	10	10		0.871233
23	phakia	82	Combined	Air	1	0	1	63	F	21.8	0.221849	12	10	11	11	11	12		1.98904
23	phakia	93	Combined	SF6	1	0	1	70	F	22.84	0.60206	14	14	13	13	15	12		2.01644
25	phakia	77	Combined	SF6	1	0	1	64	F	23.49	0.69897	11	13	13		15	15	293	1.8
25	phakia	71	Combined	SF6	1	0	1	64	F	23.87	1.04576	17	15	15		16	16		0.879452
25	phakia	60	Combined	SF6	1	0	1	80	F	22.33	0.60206	17	15	16	17	13	13		0.994521
25	phakia	74	Combined	C3F8	1	0	1	57	F	23.38	0.69897	18	16	18	17	16	17		1.56712
25	phakia	71	Combined	SF6	1	0	1	63	F	24.66	0.30103	17	21	19	20	18	19		1.43562
25	phakia	69	Combined	C3F8	1	0	1	75	M	23.67	0.60206	13	14	11	14	13	16		1.32603
25	phakia	57	Combined	SF6	1	0	1	79	M	24	0.69897	9	12	10	11	12	12		0.920548
25	phakia	53	Combined	SF6	1	0	1	67	F	22.63	0.69897	12	14	14	10	14	14		0.917808
25	phakia	96	Combined	SF6	1	0	1	56	F	25.44	0.39794	12	16	12	12	16	16	454	1.24384
25	IOL	34	Vit	SF6			1	68	F	29.18	0.60206	12	14	12	12	11	11		0.841096

## Sheet: RD
Macula on	Fibrin	Gauge	Pre lens	Opetime	Ope	Tamponade	TA	ICG	ILM	Age	Sex	AL	LogMAR	PreIOP	IOP1M	IOP3M	IOP6M	IOP12M	Last LogMAR	IOP last	days to event	Followup time	LogMAR at the event
0	0	20	phakia	100	Combined	SF6	1	0	0	51	M		1	8	14	17	14	14	-0.113943	16	31	4.6137	0.09691
1	0	20	phakia	30	Combined	SF6	1	0	0	65	M	23.66	0.30103	11			16	12	0.30103	12	202	1.10411	0.221849
1	0	20	phakia	124	Combined	SF6	1	0	0	35	M		1.69897	10	15	16	15	11	0	10	30	3.63014	0.09691
0	1	20	phakia	92	Combined	SF6	0	0	0	49	F		2	15	16	15	17	16	0	18		1.91507
0	0	20	phakia	138	Vit	SF6	1	0	0	38	M		1.52288	19	16	17	15	13	0	16		6.02466
1	0	20	aphakia		Vit	SF6	1	0	0	41	F	27.07	0.60206	18	11	13	12	14	0	13		1.74247
1	1	20	phakia	86	Vit	SF6	1	0	0	59	M	25.77	0	13	12	13	13	15	0.09691	15		0.978082
1	0	20	phakia	148	Combined	SF6	1	0	0	78	M	26.63	0.30103	11	15	13	14	15	0.221849	15		0.819178
0	0	20	phakia	108	Combined	SF6	1	0	0	61	M	26.04	1.1549	12	16		16	12	0.221849	15	153	1.25753	0.39794
1	0	20	phakia	120	Combined	SF6	1	0	0	50	M	29.28	0.221849	14	14	14	15	18	0.09691	17	220	2.84658	1
0	0	20	phakia	101	Vit	C3F8	1	0	0	29	F		3	8	14	13	13	13	3	12	31	4.33151	3
0	0	20	phakia	81	Combined	SF6	1	0	0	39	F	29.07	3	19	16	16	17	18	0.09691	18	728	5.46849	0.221849
0	0	20	phakia	107	Vit	SF6	1	0	0	60	M		1.22185	6	17	15	17	13	0	16	38	1.4274	0.221849
1	0	20	phakia	102	Combined	SF6	1	0	0	63	M	25.66	1.09691	13	17	26	16	15	0	15	30	1.06849	0.30103
1	0	20	phakia	120	Combined	SF6	0	0	0	55	M	25.61	0.30103	16	14	15	18	15	0	17		2.86027
1	0	20	phakia	110	Combined	SF6	0	0	0	62	F	23.81	0.69897	15	18	12	16	13	0	12		1.22466
0	0	20	phakia	118	Combined	SF6	0	0	0	54	M	27.03	2	9	10	11	11	13	0	13	82	5.13425	0.39794
1	0	20	phakia	164	Combined	SF6	1	0	0	77	F	23.45	0.09691	12	12	14	15	16	0	17	74	1.01096	0
0	0	20	phakia	131	Combined(PPPL)	SF6	1	0	0	64	F		0.221849	14	12	11	11	12	0.79588	13	1525	4.67671	0.69897
1	0	20	phakia		Combined	SF6	0	0	0	51	M	25.87	2	18	15	16	14	19	0.221849	15		1.22466
0	1	20	phakia	167	Combined	SF6	1	0	0	56	M	19.64	1.69897	14	14	11	12	11	0.522879	11		1.53699
0	0	20	phakia	89	Vit	SF6	0	0	0	33	F		0.522879	9	14	14	13	13	0	12	31	3.46849	0.221849
1	0	20	phakia	140	Combined	Air	1	0	1	63	M	24.6	0.60206	14	11	15	12	12	0.09691	15		1.23562
1	1	20	phakia	94	Combined	SF6	1	0	0	60	M	27.39	0	10	12	12	11	12	0	14	412	1.12877	0
1	0	20	phakia	73	Combined	SF6	0	0	0	52	F	25.55	0	10	11	8	10		0	8		1.58082
0	1	23	phakia	145	Combined	C3F8	1	0	1	60	F	23.88	1.04576	13	13	16	12	12	0.09691	15	1007	1.58356	0.30103
0	0	23	IOL	94	Vit	C3F8	1	0	1	73	F	27.17	0.886057	13	13	16	14	17	0.39794	17	22	1.0274	0.886057
0	0	23	phakia	128	Combined	SF6	1	0	0	56	M	25.58	2	10	20	18	16	16	0.09691	15	56	2.1863	0.60206
0	0	23	phakia	98	Combined	SF6	1	0	0	63	M	23.49	1	12	13	10	10	12	0.09691	12	345	2.28219	0.221849
1	0	23	phakia	77	Combined	SF6	1	0	0	57	M	27.57	0.09691	19	16	20	16	19	-0.113943	17		2.36438
1	0	23	phakia	115	Combined	SF6	1	0	0	69	F	26.67	0.69897	16	11	14	12	12	0.09691	13		1.47123
1	0	23	phakia	75	Vit	SF6	1	0	0	70	M	24.69	0.09691	9	18	16	15	15	0.221849	15	49	0.843836	0.09691
0	0	23	phakia	107	Combined	SF6	0	0	0	53	F	26.33	0.60206	17	17	17	21	18	0	20	137	3.26849	0.39794
1	0	23	phakia	83	Combined	SF6	1	0	0	56	F	25.54	0.522879	10	13	13	12	15	0.522879	13	299	2.14247	0.221849
0	0	23	phakia	109	Vit	SF6	1	0	0	58	F	24.09	3	15	11	13	15	12	0.09691	12		1.02192
1	0	23	phakia	99	Combined	C3F8	0	0	0	59	M	26.12	0	15	23	14	15	19	0	17	34	1.96986	0.221849
0	0	23	phakia	111	Vit	SF6	1	0	0	64	M	24.95	0.09691	10	11	13	10	14	0	13	302	1.97808	0.522879
0	0	23	phakia	165	Combined	SF6	0	0	0	64	M		3	15	14	13		16	0.30103	16	417	1.40548	0.30103
0	0	25	IOL	71	Vit	SF6	1	0	1	48	M	28.85	0.60206	12	13			13	0.522879	10		1.72603
1	0	25	phakia	71	Combined	SF6	1	0	0	72	F	21.48	0	15	11	14	11	14	0	13		1.51507
1	0	25	phakia	109	Combined	C3F8	1	0	1	50	F	28.79	0.79588	13	16	20	16	17	0.09691	17	39	1.65205	0.09691
1	0	25	phakia	76	Combined	SF6	1	0	0	57	M	25.52	0	11	12	16	17	14	0	14	70	1.53425	0
1	0	25	phakia	155	Combined	SF6	1	0	0	71	M	25.53	0	11	15	13	13	13	0	18	496	1.3589	0
0	0	25	phakia	75	Combined	SF6	0	0	0	78	M	23.53	2	14	13	18	15	13	0.39794	13	62	1.78082	0.69897
1	0	25	phakia	56	Vit	SF6	0	0	0	66	M	25.18	1.1549	12	19	20	20	15	0.30103	15	42	1.46849	0.09691
0	0	25	phakia	84	Vit	SF6	1	0	0	52	M	24.87	0.09691	13	21	17	16	17	0.09691	23	35	1.20822	0.09691
1	0	25	phakia	91	Combined	SF6	1	0	1	64	M	23.76	3	12	11	16	11	10	0.30103	10	101	1.04384	0.221849
0	0	25	phakia	188	Combined	SF6	0	0	0	67	M	24.91	1.52288	7	10	12	11	9	0.69897	9	61	0.991781	0.79588
0	0	25	phakia	176	Combined	SF6	0	0	0	50	M	25.24	1.22185	12	12	12	14	14	0.09691	15	297	1.05479	0.39794
1	0	25	phakia	76	Vit	SF6	1	0	0	59	M	25.68	0	21	18	19	11	20	0	20	178	0.980822	0
1	0	25	phakia	58	Vit	Air	1	0	0	50	M	24.76	2	10	10	12	10	12	0	12		0.783562
1	0	25	phakia	56	Vit	SF6	1	0	0	49	M	27.6	0.221849	10	11	12	10	12	0.09691	12	56	1.05479	0
1	0	25	phakia	122	Vit	SF6	1	0	1	60	M	29.22	0.09691	16	18	18	16	15	0.522879	15		1.28767
1	0	23	phakia	103	Combined	SF6	1	0	1	58	F	23.63	0.60206	13	11	12	10	13	0.09691	13		1.01096
